# Supplementary material for: Genetic and In Vitro Characteristics of a Porcine Circovirus Type 3 Isolate from Northeast China
Source: Vet Sci. 2023 Aug 10;10(8):517. doi: 10.3390/vetsci10080517 (PMC10459391; doi:10.3390/vetsci10080517)
Supplement: Supplementary file 1 [file vetsci-10-00517-s001.zip]

Archive with 1 entries (1 files):
- vetsci-2412439-supplementary.pdf
